# Supplementary material for: Phylogenetic insights into the early spread of the SARS-CoV-2 Alpha variant across Europe
Source: Virus Evol. 2025 Jun 25;11(1):veaf030. doi: 10.1093/ve/veaf030 (PMC12223989; doi:10.1093/ve/veaf030)
Supplement: veaf030_Supp [file veaf030_supp.zip]

Archive with 3 entries (3 files):
- suppl_data/SFigure1.pdf
- suppl_data/SFigure2.pdf
- suppl_data/Supplementary Figure 1-2.docx
